# Supplementary material for: Trend of HIV/AIDS for the last 26 years and predicting achievement of the 90–90-90 HIV prevention targets by 2020 in Ethiopia: a time series analysis
Source: BMC Infect Dis. 2018 Jul 11;18:320. doi: 10.1186/s12879-018-3214-6 (PMC6042262; doi:10.1186/s12879-018-3214-6)
Supplement: Supplementary file 1 — Trend of HIV/AIDS for the last 26 Years and Predicting Achievement of the 90-90-90 HIV Prevention Targets by 2020 in Ethiopia: A Time Series Analysis. (XLSX 18 kb) [file 12879_2018_3214_MOESM1_ESM.xlsx]

## Sheet: Raw data for gender & HIV
	Trend of HIV/AIDS for the last 26 Years and Predicting Achievement of the 90-90-90 HIV Prevention Targets by 2020 in Ethiopia: A Time Series Analysis
	SUPPLIMENTARY FILE
	YEAR	1990	1991	1992	1993	1994	1995	1996	1997	1998	1999	2000	2001	2002	2003	2004	2005	2006	2007	2008	2009	2010	2011	2012	2013	2014	2015	2016
	1. Number of HIV prevalent cases for all age, adults and children of Ethiopia, 1990-2016
Age groups	All age	340000	440000	550000	670000	790000	910000	1000000	1100000	1100000	1100000	1100000	1100000	1100000	1000000	980000	920000	860000	810000	770000	740000	720000	710000	700000	700000	700000	710000	710000
	Adult	320000	420000	520000	630000	740000	840000	930000	990000	1000000	1000000	1000000	1000000	960000	900000	840000	780000	730000	680000	650000	630000	610000	610000	610000	620000	630000	640000	650000
	Children	16000	23000	31000	40000	50000	62000	74000	87000	99000	110000	120000	130000	130000	130000	130000	130000	130000	130000	120000	110000	110000	100000	93000	84000	76000	68000	62000
	2. HIV prevalence among all age groups for national and regional value of Ethiopia, 1990-2016
National and regional values	Addis Ababa	5.6	7.2	8.9	10.5	11.9	13	13.8	14.2	14.2	13.8	13.2	12.4	11.4	10.3	9.3	8.3	7.4	6.6	6.1	5.6	5.4	5.2	5	5	4.9	4.8	4.8
	Afar	1.1	1.4	1.7	1.9	2.2	2.3	2.5	2.6	2.7	2.7	2.6	2.6	2.5	2.4	2.2	2.1	1.9	1.7	1.6	1.5	1.3	1.2	1.1	1	0.9	0.9	0.8
	Amhara	1.5	2	2.6	3.2	3.7	4.2	4.5	4.7	4.8	4.7	4.5	4.2	3.9	3.5	3.2	2.8	2.5	2.2	2	1.8	1.7	1.6	1.5	1.4	1.4	1.3	1.3
	Beneshangul Gumuz	0.5	0.7	0.8	1	1.2	1.4	1.6	1.7	1.8	1.9	1.8	1.8	1.7	1.5	1.4	1.3	1.1	1	0.9	0.8	0.8	0.7	0.7	0.7	0.6	0.6	0.6
	Dire Dawa	4.6	5.5	6.3	7.1	7.7	8.3	8.6	8.8	8.9	8.7	8.5	8.1	7.6	7.1	6.5	5.9	5.4	4.9	4.4	4.1	3.8	3.5	3.3	3.2	3	2.9	2.8
	Gambella	1	1.7	2.8	4.1	5.7	7.3	8.7	9.7	10.4	10.6	10.5	10.1	9.5	8.8	8.1	7.4	6.7	6.2	5.7	5.3	5	4.8	4.7	4.6	4.5	4.5	4.5
	Harari	5.8	6.6	7.3	7.8	8.1	8.1	8	7.7	7.2	6.7	6.1	5.5	4.9	4.3	3.9	3.5	3.2	3	2.9	2.9	2.9	2.9	2.9	2.9	3	3	3
	Oromiya	1.3	1.6	1.9	2.1	2.3	2.5	2.7	2.7	2.7	2.7	2.6	2.5	2.3	2.1	1.9	1.7	1.5	1.4	1.2	1.1	1	1	0.9	0.9	0.8	0.8	0.7
	SNNPR	0.1	0.2	0.3	0.4	0.5	0.6	0.7	0.8	0.9	0.9	0.9	0.9	0.9	0.9	0.8	0.8	0.7	0.7	0.7	0.6	0.6	0.6	0.6	0.6	0.6	0.6	0.5
	Somali	0.4	0.5	0.7	0.8	1	1.1	1.1	1.2	1.1	1.1	1.1	1	0.9	0.9	0.9	0.8	0.8	0.8	0.8	0.8	0.8	0.9	0.9	0.9	0.9	0.9	0.8
	Tigray	2.5	3.1	3.8	4.4	5	5.5	5.9	6.1	6.1	6	5.7	5.3	4.8	4.4	3.9	3.4	3	2.7	2.4	2.2	2.1	2	1.9	1.8	1.8	1.7	1.7
	National	1.5	1.9	2.4	2.8	3.1	3.4	3.7	3.8	3.8	3.7	3.5	3.3	3	2.7	2.5	2.2	2	1.8	1.6	1.5	1.4	1.3	1.2	1.2	1.1	1.1	1.1
	3. HIV incidence per thousand populations among all age groups for national and regional value of Ethiopia, 1990-2016
National and regional values	Addis Ababa	10.81	12.42	13.61	14.38	13.87	13.13	11.71	9.51	7.69	5.86	4.21	2.88	1.91	1.3	0.89	0.72	0.53	0.59	0.63	0.74	0.91	1.02	1.17	1.33	1.46	1.52	1.5
	Afar	1.84	2.04	2.2	2.25	2.24	2.19	2.1	1.98	1.84	1.67	1.51	1.25	1.08	0.99	0.83	0.68	0.55	0.45	0.38	0.32	0.27	0.24	0.26	0.25	0.21	0.21	0.19
	Amhara	2.61	3.32	3.76	4.2	4.4	4.38	4.11	3.58	3.15	2.45	2.03	1.48	1.13	0.87	0.61	0.5	0.4	0.35	0.29	0.29	0.3	0.3	0.31	0.32	0.32	0.35	0.34
	Beneshangul Gumuz	0.82	1.05	1.26	1.42	1.6	1.66	1.66	1.6	1.43	1.21	1	0.72	0.6	0.45	0.34	0.26	0.2	0.17	0.15	0.14	0.15	0.15	0.15	0.16	0.15	0.16	0.15
	Dire Dawa	6.5	7.27	7.68	7.73	7.62	7.37	6.85	6.19	5.67	4.75	4.22	3.39	2.7	2.22	1.7	1.31	0.98	0.76	0.58	0.53	0.5	0.45	0.43	0.47	0.51	0.53	0.5
	Gambella	2.81	4.55	6.66	8.84	10.72	11.57	11.72	10.55	9.17	6.89	5.66	3.71	3	2.45	1.85	1.89	1.71	1.87	1.91	2.04	2.16	2.22	2.31	2.48	2.54	2.38	2.39
	Harari	7.43	7.46	7.52	6.93	6.21	5.08	4.35	3.41	2.66	1.95	1.42	1.09	0.9	0.82	0.81	0.85	0.86	0.9	0.79	0.91	1.1	1.16	1.29	1.37	1.41	1.35	1.36
	Oromiya	1.84	2.02	2.18	2.25	2.28	2.23	2.1	1.92	1.71	1.49	1.26	1.04	0.85	0.68	0.53	0.42	0.34	0.28	0.24	0.22	0.21	0.2	0.21	0.21	0.22	0.23	0.22
	SNNPR	0.27	0.38	0.5	0.64	0.74	0.84	0.88	0.86	0.79	0.7	0.6	0.51	0.43	0.37	0.33	0.29	0.26	0.25	0.23	0.22	0.22	0.22	0.22	0.21	0.23	0.23	0.23
	Somali	0.72	0.93	1.04	1.15	1.12	1.05	0.9	0.77	0.61	0.49	0.42	0.38	0.39	0.42	0.45	0.49	0.53	0.57	0.56	0.56	0.59	0.58	0.56	0.53	0.5	0.48	0.47
	Tigray	3.85	4.46	4.96	5.3	5.47	5.24	5.08	4.47	3.76	3.04	2.35	1.77	1.3	0.95	0.7	0.54	0.45	0.4	0.37	0.39	0.4	0.41	0.38	0.43	0.43	0.45	0.47
	National	2.4	2.8	3.09	3.3	3.34	3.25	3.02	2.64	2.28	1.84	1.5	1.15	0.9	0.71	0.54	0.45	0.38	0.34	0.3	0.3	0.3	0.31	0.31	0.32	0.33	0.34	0.33
	4. Number of AIDS related deaths among all ages, adults and children of Ethiopia, 1990-2016
Age groups	All age	8900	13000	17000	23000	30000	37000	45000	53000	62000	69000	76000	81000	84000	87000	87000	85000	79000	69000	57000	47000	39000	32000	26000	25000	24000	22000	20000
	Adult 15+	5800	8400	12000	16000	21000	27000	34000	41000	48000	55000	61000	67000	71000	74000	75000	73000	68000	59000	48000	39000	31000	25000	20000	20000	20000	19000	18000
	Children (0-14)	3100	4200	5400	6800	8300	9800	11000	12000	13000	14000	14000	14000	14000	13000	13000	12000	11000	10000	9500	8700	7700	6800	5600	4700	3900	3300	2900
	Year	2010	2011	2012	2013	2014	2015	2016
	5. Percentage of people living with HIV receiving ARV for all age National and regional value of Ethiopia, 2010-16
National and regional values	Addis Ababa	43	52	57	63	71	70	68
	Afar	13	17	19	22	26	34	43
	Amhara	34	41	45	50	58	63	66
	Beneshangul Gumuz	28	35	38	43	49	52	88
	Dire Dawa	31	39	43	49	57	65	77
	Gambella	8	10	11	12	14	18	54
	Harari	65	75	79	83	91	95	80
	Oromiya	25	30	33	37	43	47	57
	SNNPR	27	32	34	37	41	43	45
	Somali	4	5	5	6	6	6	7
	Tigray	35	42	46	50	57	59	60
	National	31	37	41	45	52	55	59
